# Supplementary material for: Evolutionary Constraint Helps Unmask a Splicing Regulatory Region in BRCA1 Exon 11
Source: PLoS One. 2012 May 16;7(5):e37255. doi: 10.1371/journal.pone.0037255 (PMC3353946; doi:10.1371/journal.pone.0037255)
Supplement: Figure S3 — Splicing factors predicted to bind. The sequence of deletion 2 and deletion 3 region are shown. Splicing factors predicted (by SFmap and/or SpliceAid) to bind these regions are listed. (XLS) [file pone.0037255.s003.xls]

## Sheet: Sheet1
	deletion 2	deletion 3
	GAACATCATCAACCCAGTAATAATGATTTGAACACCACTGAG	GTTTCAAACTTGCATGTGGAGCCATGTGGCACA
SRp20	Sfmap & SpliceAid
SRp30	SpliceAid
SRp40	SpliceAid
SRp55		SpliceAid
SC35	SFmap	SpliceAid
SF2/ASF		SFmap
YB1	SFmap
NOVA 1	Sfmap & SpliceAid	SFmap
TIA 1		SpliceAid
hnRNP A1	SpliceAid	SpliceAid
ETR-3		SpliceAid
FOX2		SpliceAid
HuB	SpliceAid	SpliceAid
KSRP		SpliceAid
