# Supplementary material for: Evolutionary Constraint Helps Unmask a Splicing Regulatory Region in BRCA1 Exon 11
Source: PLoS One. 2012 May 16;7(5):e37255. doi: 10.1371/journal.pone.0037255 (PMC3353946; doi:10.1371/journal.pone.0037255)
Supplement: Table S1 — Information about all synonymous variants tested. The table includes the amino acid number, the nucleotide change, the dbSNP rs number, genomic location in hg19 coordinates (Chr 17 position),.PMID (for existing PubMed records) and our interpretation of the effects caused by the variations on different splicing events tested (isoform regulation). (XLS) [file pone.0037255.s004.xls]

## Sheet: Sheet1
						isoform regulation
amino acid	nucleotide change	variant nature	dbSNP rs number	chr17 positin	PMID	FL	D11q	D11
p.195Thr	c.585T>A	artificial		41249269		/	/	/
p.195Thr	c.585T>C	artificial		41249269		/	/	/
p.195Thr	c.585T>G	artificial		41249269		/	/	/
p.196Tyr	c.588T>C	artificial		41249266		/	/	/
p.215Glu	c.645A>G	artificial		41247885		/	/	/
p.231Thr	c.693G>A	natural	rs62625298	41246885	20104584; 21638052	down	down	up
p.231Thr	c.693G>C	artificial		41246885		down	down	up
p.231Thr	c.693G>T	artificial		41246885		down	down	up
p.244Asn	c.732T>C	artificial		41246816		down	up	down
p.313Leu	c.939A>G	artificial		41246609		/	/	/
p.313Leu	c.937TTA>CTA	artificial		41246611-41246609		/	/	/
p.313Leu	c.937TTA>CTG	artificial		41246611-41246609		/	/	/
p.313Leu	c.937TTA>CTC	artificial		41246611-41246609		/	/	/
p.265Ser	c.795T>C	natural		41246753		up	down	up
p.275Gly	c.825C>T	natural		41246723	20104584	down	up	/
p.276Thr	c.828A>G	natural		41246720		up	down	down
